# Supplementary material for: Changes in field workability and drought risk from projected climate change drive spatially variable risks in Illinois cropping systems
Source: PLoS One. 2017 Feb 23;12(2):e0172301. doi: 10.1371/journal.pone.0172301 (PMC5322927; doi:10.1371/journal.pone.0172301)
Supplement: S1 Table — (XLSX) [file pone.0172301.s006.xlsx]

## Sheet: Sheet1
Weather COOPID	Latitude	Longitude	Elevation
112193	39.83	-88.88	188.976
114805	41	-89.39	140.208
115079	40.16	-89.34	177.698
115712	40.9	-89.03	228.6
116200	40.48	-88.91	243.84
110203	42.47	-88.02	228.6
110338	41.77	-88.5	201.168
112223	41.93	-88.71	266.09
116526	41.37	-88.86	160.02
116616	41.48	-87.67	216.408
116753	41.35	-89.15	188.976
112353	37.35	-88.63	160.63
112931	38.38	-88.41	131.064
113612	38.26	-88.99	132.588
113879	37.74	-88.54	111.252
115515	38.09	-88.54	135.941
115943	38.32	-88.85	135.941
110187	37.46	-89.25	195.072
110510	38.51	-89.92	135.026
112483	37.98	-89.36	128.016
118147	38.14	-89.7	163.068
110072	41.2	-90.75	219.456
112348	41.84	-89.45	213.36
113335	41.17	-90.04	246.888
114710	41.24	-89.93	237.744
115751	41.44	-90.42	180.442
115833	41.8	-89.96	183.794
115901	42.08	-89.8	195.072
111280	39.27	-89.86	189.281
114108	39.14	-89.46	192.024
114442	39.77	-90.24	185.928
114489	39.12	-90.33	192.024
118179	39.8	-89.65	181.051
119241	39.44	-90.4	176.784
111436	39.48	-88.28	220.066
112687	39.07	-88.53	178.918
113109	38.67	-88.45	144.17
116159	38.98	-88.16	175.26
116558	39.01	-87.64	133.502
116579	39.39	-89.08	212.75
116610	39.6	-87.69	220.066
119354	39.44	-88.6	216.713
112140	40.13	-87.63	170
118740	40.08	-88.22	224
119021	40.78	-87.75	188.98
113320	40.95	-90.43	235.001
114823	40.58	-90.97	210.312
115768	40.93	-90.63	219.456
117072	39.92	-91.37	234.391
117551	40.12	-90.59	203.911
