# Supplementary material for: Changes in field workability and drought risk from projected climate change drive spatially variable risks in Illinois cropping systems
Source: PLoS One. 2017 Feb 23;12(2):e0172301. doi: 10.1371/journal.pone.0172301 (PMC5322927; doi:10.1371/journal.pone.0172301)
Supplement: S2 Table — (XLSX) [file pone.0172301.s007.xlsx]

## Sheet: Sheet1
Crop District	Weather Station	Soil Series	Clay	Silt	Sand	OM	Plastic Limit	Field Capacity
C	116200	Ipava	31.4	64.3	4.3	2.4	30.2889	38.0071
C	112193	Plano	24.5	67	8.5	2.04	29.2753	35.3435
C	114805	Sable	36.3	60.6	3.1	4.98	37.6032	39.8565
C	115712	Chenoa	33.5	69.3	3.2	2.6	30.8536	38.711
C	115079	Ipava	19	77	3	1.97	29.0836	35.0684
E	112140	Drummer	36.8	51.8	11.4	3.04	32.0963	38.664
E	112140	Elliot	26.9	65.5	7.6	1.47	27.6499	35.7895
E	118740	Drummer	30.3	60.2	9.5	4.08	35.0669	35.7895
E	119021	Bryce	42.4	53.7	3.9	3.22	32.5946	38.6643
ESE	111436	Peotone	31	49	19	2	29.1526	35.507
ESE	112687	Newberry	17	72.3	10.7	1.39	27.4313	32.1514
ESE	113109	Frondorf	13.3	51.9	34.8	1.47	27.6634	25.0813
ESE	116579	Douglas	26.8	70.9	2.3	1.86	28.7598	36.9736
ESE	116610	Drummer	25	59	14	2	29.1607	34.4074
NE	110203	Pella	38	50	11	3.52	33.4554	39.1179
NE	110338	Saybrook	23.1	70.9	6	2.03	29.2488	35.4661
NE	112223	Saybrook	28.8	65.5	5.7	1.78	28.5298	36.8337
NE	116526	Drummer	29.9	65.7	4.4	2.94	31.8268	37.9103
NE	116616	Clarence	35.4	52.8	11.8	3.2	32.5535	38.3126
NW	110072	Ipava	26	70	3	2.33	30.0987	37.1357
NW	112348	Brendon	21	54	24	2.33	30.107	31.4192
NW	113335	Tama	27	71	1	1.4	27.4506	36.9902
NW	115751	Muscatine	32	66	1	4.15	35.2607	39.2861
SE	115515	Cisne	16.8	74	9.2	1.13	26.6894	32.299
SE	112353	Grantsburg	25	72	1	1.2	26.8829	36.3621
SE	112931	Zanesville	22.1	65.4	12.5	1.29	27.1415	33.2281
SE	113612	Montgomery	41.5	56.9	1.6	1.36	27.3256	40.6165
SE	113879	Bonpass	23	67	9	1.44	27.5681	34.36
SE	112931	Banlic	14.7	73.2	12.1	0.67	25.3774	30.3111
SW	110187	Hosmer	14	83.6	2.4	2.72	31.2331	34.8893
SW	110510	Douglas	18	78	3	1.46	27.63	34.3519
SW	112483	Okaw	22.8	70.9	6.3	0.87	25.9443	34.4183
SW	118147	Zipp	17	78	4	2.09	29.4289	34.478
W	113320	Muscatine	22	76	2	3.45	33.2971	37.1598
W	114823	Sable	26.6	69.2	4.2	2.2	29.7277	36.7894
W	115768	Tama	18	79	2	2.21	29.7698	35.2987
W	117551	Beaucoup	26.3	57.9	15.8	1.01	26.3412	33.7289
W	113320	Clinton	12.2	81.4	6.4	2.7	31.1797	33.4395
WSW	119241	Muscatine	28	68	3	2.27	29.9247	37.3672
WSW	118179	Sable	28	69	1	1.27	27.0799	37.1692
WSW	114489	Muscatine	20	78	1	3.67	33.9296	37.2255
WSW	114442	Tama	27	70	1	1.79	28.5604	37.2167
WSW	111280	Clarksdale	14.2	79.5	6.3	1.02	26.3772	32.0493
WSW	111280	Herrick	17.2	74.2	8.6	1.74	28.4299	33.0706
W	115768	Hartsburg	24	72	3	2.93	31.8109	36.9374
W	114823	Muscatine	24	73	2	2	29.1621	36.4672
W	117072	Tama	18	78	3	1.4	27.4588	34.2952
W	117072	Emery	26.9	67.8	5.3	1.34	27.2799	36.1313
W	117551	Tice	19.7	71.5	8.8	1.19	26.8584	33.1655
W	117551	Clarksdale	18.3	73.2	8.5	2.12	29.5125	33.6513
E	119021	Milford	34.5	54.3	11.2	3.82	34.316	35.7895
NW	110072	Muscatine	26	71	2	2.55	30.7249	41.2
NW	112348	Muscatine	25	69	4	2.55	30.7267	41.84
NW	113335	Muscatine	28	70	1	3.26	32.7411	41.165
NW	114710	Ipava	29	68	2	3.07	32.1984	41.24
NW	115833	Plano	18	77	4	2.4	30.3118	41.8
NW	115901	Tama	21	77	1	2.57	30.7912	42.083
SE	112931	Belnap	14	76.4	9.6	1.29	27.1486	31.4294
SE	113612	Patton	27	66	6	1.72	28.3612	36.266
SE	113612	Patton	30.5	56.1	13.4	1.64	28.1299	35.9999
SE	113879	Darwin	43.8	48.2	8	1.58	27.9471	40.7539
SE	115943	Wynoose	14.8	76	9.2	1.66	28.2044	32.2793
SE	115943	Grantsburg	15.3	79.3	5.4	1.23	26.9761	32.8369
SE	115943	Bluford	14.6	74.2	11.2	0.7	25.4631	30.724
SW	110187	Alford	19.6	78	2.4	1.11	26.6303	34.5882
SW	112483	Hoyleton	13.6	80.7	5.7	1.03	26.4062	32.0495
SW	118147	Blair	19	72	8	1.8	28.5988	33.7611
SW	118147	Jacob	12	83	4	1.1	26.6074	32.1532
C	112193	Brooklyn	18.7	70.1	11.2	1.25	27.0303	32.4111
C	112193	Shiloh	36.1	60.2	3.7	2.95	31.8423	39.3045
C	114805	Harco	30.2	66.8	3	2.57	30.7742	38.0102
C	114805	Muscatine	25	71	2	2.54	30.6983	37.0597
C	115079	Sable	32.6	66	1.4	4.1	35.1168	39.3012
C	115712	Flanagan	32	65.1	2.9	2.07	29.3502	38.2172
C	116200	Muscatine	28	68.3	3.7	1.8	28.5877	36.9823
ESE	111436	Raub	22.1	66.4	11.5	1.96	29.0508	34.008
ESE	112687	Shiloh	35.5	58.6	5.9	1.13	26.6771	38.4233
ESE	113109	Darmstadt	13.1	73.6	13.3	0.88	25.978	29.7124
ESE	116159	Ciscne	5.9	67.3	16.8	1.23	26.9845	26.8474
ESE	116159	Montgomery	55	41	2	2.5	30.5352	43.5532
ESE	116558	Muren	15.3	78.2	6.5	1.35	27.3187	32.6621
ESE	116558	Iva	9.6	68.9	21.5	1.54	27.8677	27.1731
ESE	116579	Cowden	16	78	4	2.35	30.1727	34.5129
ESE	116610	Dana	22	69.2	8.8	1.78	28.538	34.3924
ESE	116610	Camden	13	67	18	0.9	26.0352	28.4733
ESE	119354	Lawson	23.9	62.1	14	1.97	29.0768	34.0481
NE	112223	Flanagan	32.5	63.2	4.3	2.56	30.7417	38.3255
NE	116526	Drummer	35.4	61.2	3.4	4.56	36.4143	39.6118
NE	116753	Stronghurst	15	81	4	2.17	29.6605	34.0962
WSW	114108	Cowden	13	77.9	9.1	1.22	26.9495	31.188
WSW	114108	Douglas	22	74	3	1.69	28.2815	35.5508
WSW	114442	Muscatine	25	72	1	1.4	27.4523	36.4939
WSW	114489	Herrick	17	81	1	2.29	29.9997	35.4019
WSW	118179	Illiopolis	28	68	3	2.27	29.9247	37.3672
WSW	119241	Muscatune	28	69	1	2.55	30.7213	37.8624
WSW	119241	Stronghurst	11	83	5	0.95	26.1794	31.4242
WSW	114489	Stronghurst	9	86	4	0.76	25.6373	30.9256
